# Supplementary material for: Genetic origin and composition of a natural hybrid poplar Populus × jrtyschensis from two distantly related species
Source: BMC Plant Biol. 2016 Apr 18;16:89. doi: 10.1186/s12870-016-0776-6 (PMC4836070; doi:10.1186/s12870-016-0776-6)
Supplement: Additional file 3: — Nucleotide variation, haplotype diversity and neutrality tests at eight nuclear loci in (a) P. nigra, (b) P. × jrtyschensis, (c) P. laurifolia. (XLS 36 kb) [file 12870_2016_776_MOESM3_ESM.xls]

## Sheet: Sheet1
Additional file 2 Nucleotide variation, haplotype diversity and neutrality tests at eight nuclear loci in (a) P. nigra, (b) P. × jrtyschensis, (c) P. laurifolia.
		Total							Nonsynonymous sites			Silent sites			Haplotype diversity			Neurality tests
Species	Locus	n	L	S	θwt	πt	Rm		θwa	πa		θws	πs		K	Hd		D	D*	F*
	Dehy	88	431	11	5.06	0.00806	2		0.00373	0.00527		0.0069	0.00229		9	0.687		1.579	0.779	1.256
	Phyto A	86	581	2	0.68	0.00124	0		0.00086	0.00155		0	0		3	0.405		1.282	0.698	1.581
	Phyto B	82	633	3	0.95	0.0007	0		0.00122	0.00091		0	0		3	0.415		-0.483	-1.923	-1.725
	PAL	72	504	20	13.65	0.01741	2		0.00893	0.01962		0.0056	0.00961		9	0.718		3.40 ***	1.718**	2.774 **
a	AREB1	88	508	35	13.65	0.01356	1		0.01438	0.01436		0.0111	0.01071		7	0.363		-0.021	1.71**	1.242
	ERD7	94	586	6	2	0.0013	0		0.00259	0.00168		0	0		5	0.59		-0.799	-0.773	-0.922
	EIN3	68	659	30	9.51	0.02045	1		0.01018	0.02133		0.0072	0.0176		5	0.686		3.672	1.886**	3.043**
	LTCOR11	70	352	5	2.95	0.00179	1		0.00305	0.00148		0.0026	0.00288		6	0.308		-0.89	0.053	-0.292
	Total	648	4254	112	48.45	0.06451	28		0.04494	0.0662		0.0334	0.04309		47	4.172		-	-	-
	Average	81	531.75	14	6.06	0.00806	2.15		0.00562	0.00828		0.00418	0.00539		5.875	0.522		0.62	-0.2332	0.19
	Dehy	118	431	14	6.08	0.00991	0		0.00353	0.00624		0.0064	0.00965		10	0.838		1.687	1.546 *	1.906*
	Phyto A	130	581	3	0.95	0.00162	0		0.00079	0.00193		0.0016	0.00039		4	0.471		1.217	0.805	1.102
	Phyto B	128	633	4	1.16	0.00226	1		0.0015	0.0029		0	0		6	0.704		1.782	0.919	1.416
	PAL	126	504	27	14.41	0.027	0		0.01085	0.02959		0.0066	0.01796		2	0.504		5.058***	1.913 **	3.783 **
b	AREB1	116	508	39	14.41	0.03073	11		0.01602	0.03375		0.0086	0.02		21	0.732		3.47***	2.095 **	3.185**
	ERD7	130	586	8	2.51	0.0046	1		0.00324	0.00594		0	0		10	0.766		1.949	1.241	1.766
	EIN3	110	659	32	9.21	0.02149	7		0.00999	0.02311		0.0066	0.01605		15	0.872		4.041	1.988**	3.359**
	LTCOR11	128	352	7	3.67	0.00702	4		0.00339	0.00619		0.0046	0.00998		15	0.684		2.069	1.174	1.756*
	Total	986	4254	134	52.4	0.1046	24		0.04931	0.10965		0.0344	0.07403		83	5.571		-	-	-
	Average	123.25	531.75	16.75	6.55	0.01308	3		0.006164	0.0137062		0.0043	0.009254		10.375	0.696		2.12417	1.03475	1.428
	Dehy	74	431	3	2.04	0.00764	0		0.00639	0.00965		0.0019	0.00457		4	0.675		0.817	0.853	0.984
	Phyto A	74	581	0	0	0	0		0	0		0	0		1	0		NO	NO	NO
	Phyto B	78	633	1	0.32	0.00204	0		0.00041	0.00078		0	0		2	0.386		1.0914	0.509	0.792
	PAL	80	504	16	13.51	0	1		0.00665	0.00827		0.0055	0.00746		6	0.695		0.759	1.617	1.557
c	AREB1	80	508	34	13.51	0.00061	0		0.01473	0.03674		0.0092	0.02311		3	0.682		4.72 ***	1.965**	3.619**
	ERD7	82	586	5	1.71	0.0081	0		0.00221	0.00139		0	0		3	0.471		-0.819	1.0536	0.527
	EIN3	84	659	28	8.49	0.03373	1		NA	0.0221		NA	0.01406		7	0.684		4.032 ***	1.579*	3.007**
	LTCOR11	82	352	2	1.14	0.00108	0		0.00074	0.001		0.0025	0.00031		3	0.291		-0.427	-1.023	-0.982
	Total		4254	89	40.72	0.02026	2		0.02474	0.07028		0.0172	0.04494		29	3.884		-	-	-
	Average	79.25	531.75	11.125	5.09	0.00084	0.3333		0.004948	0.0117133		0.00344	0.00749		3.625	0.486		0.28428	0.60192	0.5756
n, sample size; L, length in base pairs; S, number of segregating sizes; p, nucleotide diversity (Nei 1987; Nei & Li 1979); θw, Watterson’s nucleotide diversity (Watterson 1975) per site × 103; K, number of haplotypes; Hd, Nei’s haplotype diversity; Rm, minimum number of recombinant events; D, Tajima’s D statistic (Tajima 1989); D* and F* Fu and Li’s D* and Fu and Li’s F* (Fu & Li 1993), NA: fail…
