# Supplementary material for: Genetic origin and composition of a natural hybrid poplar Populus × jrtyschensis from two distantly related species
Source: BMC Plant Biol. 2016 Apr 18;16:89. doi: 10.1186/s12870-016-0776-6 (PMC4836070; doi:10.1186/s12870-016-0776-6)
Supplement: Additional file 5: — Estimates of genetic diversity (per locus) for each species and their hybrid based on 20 microsatellite loci. (XLS 36 kb) [file 12870_2016_776_MOESM5_ESM.xls]

## Sheet: Sheet1
Additional file 12 Estimates of genetic diversity (per locus) in each species and their hybrid based on 20 macrosatellite loci
Species	Locus	Ho	He	Fis	Fit	Fst	Na	A	Nm
P. nigra	PeuSSR_37942	0.102	0.404	0.7773	0.8314	0.2428	7	2.727	0.7797
	PeuSSR_69373	0.071	0.222	0.7936	0.7996	0.0291	4	2	8.3411
	PeuSSR_82554	0.755	0.903	0.1419	0.1683	0.0309	49	11.909	7.8406
	PeuSSR_98348	0.061	0.131	0.689	0.7082	0.0617	5	1.636	3.8019
	PeuSSR_135688	0.199	0.233	0.1322	0.14	0.0089	9	2.909	27.8399
	PeuSSR_135862	0.32	0.546	0.4551	0.5631	0.1982	8	3.818	1.0114
	PeuSSR_149476	0.407	0.443	0.0673	0.115	0.0511	11	3.818	4.6424
	PeuSSR_185039	0.863	0.933	0.0773	0.097	0.0214	49	13.182	11.4322
	PeuSSR_1063	0.054	0.202	0.7511	0.7714	0.0816	5	2	2.8137
	PeuSSR_1065	0.068	0.192	0.8435	0.8634	0.1272	4	1.636	1.7154
	PeuSSR_114	0.632	0.582	0.0104	0.0585	0.0486	6	3.455	4.894
	PeuSSR_1158	0.434	0.489	0.161	0.2001	0.0465	7	2.545	5.1263
	PeuSSR_124	0.341	0.558	0.5442	0.554	0.0214	9	3.091	11.4322
	PeuSSR_1255	0.089	0.077	-0.12	-0.0076	0.1003	4	1.545	2.2425
	PeuSSR_1260	0.57	0.517	-0.026	0.0782	0.1016	7	2.909	2.2106
	PeuSSR_11	0.391	0.495	0.2232	0.2269	0.0048	14	3.727	51.8333
	PeuSSR_186	0.619	0.888	0.3293	0.3535	0.0361	56	12.818	6.6752
	PeuSSR_190	0.076	0.188	0.6296	0.775	0.3925	11	2.364	0.3869
	PeuSSR_264	0.29	0.492	0.4353	0.4414	0.0109	21	6.182	22.6858
	PeuSSR_279	0.654	0.838	0.238	0.2432	0.0068	41	11.273	36.5147
	Mean	0.337	0.466	0.314	0.3651	0.0745	15.9	4.697	3.1057
P. × jrtyschensis	PeuSSR_37942	0.93	0.787	-0.2043	-0.1646	0.033	11	5.643	7.3258
	PeuSSR_69373	0.898	0.744	-0.191	-0.0643	0.1064	15	6	2.0996
	PeuSSR_82554	0.704	0.879	0.2868	0.3347	0.0672	53	11.286	3.4702
	PeuSSR_98348	0.964	0.687	-0.4622	-0.3663	0.0656	14	4.857	3.561
	PeuSSR_135688	0.919	0.78	-0.2214	-0.1664	0.0451	30	7.714	5.2932
	PeuSSR_135862	0.93	0.631	-0.4965	-0.4139	0.0552	10	3.429	4.279
	PeuSSR_149476	0.934	0.654	-0.4837	-0.4289	0.0369	18	4.357	6.5251
	PeuSSR_185039	0.124	0.537	0.7849	0.8022	0.0806	24	4.857	2.8517
	PeuSSR_1063	0.885	0.738	-0.2054	-0.1194	0.0714	19	6.286	3.2514
	PeuSSR_1065	0.778	0.59	-0.363	-0.3303	0.024	4	3.071	10.1667
	PeuSSR_114	0.614	0.476	-0.3562	-0.2765	0.0588	7	2.786	4.0017
	PeuSSR_1158	0.942	0.714	-0.3435	-0.3028	0.0303	12	4.357	8.0008
	PeuSSR_124	0.936	0.614	-0.5992	-0.5853	0.0087	8	3.5	28.4656
	PeuSSR_1255	0.62	0.571	-0.112	-0.0856	0.0238	16	4.5	10.2542
	PeuSSR_1260	0.786	0.739	-0.056	0.0997	0.1474	14	5.929	1.4461
	PeuSSR_11	0.148	0.271	0.473	0.4791	0.0115	15	3.643	21.4891
	PeuSSR_186	0.183	0.506	0.7433	0.7769	0.1307	22	4.286	1.6628
	PeuSSR_190	0.811	0.667	-0.3096	-0.0482	0.1996	9	4.571	1.0025
	PeuSSR_264	0.019	0.067	0.6443	0.6415	-0.008	11	2	-31.5
	PeuSSR_279	0.915	0.901	0.0224	0.0788	0.0577	55	14.071	4.0828
	Mean	0.67	0.618	-0.0879	-0.0005	0.0804	18.048	5.244	2.8595
P. laurifolia	PeuSSR_37942	0.296	0.491	0.4017	0.5011	0.1663	7	3.3	1.2533
	PeuSSR_69373	0.347	0.712	0.5204	0.5768	0.1176	12	5.45	1.8759
	PeuSSR_82554	0.525	0.873	0.4108	0.4489	0.0648	49	10.1	3.608
	PeuSSR_98348	0.668	0.698	0.0534	0.1448	0.0956	24	5.45	2.3651
	PeuSSR_135688	0.519	0.745	0.3176	0.3956	0.1142	31	7.25	1.9391
	PeuSSR_135862	0.06	0.304	0.8291	0.8617	0.1908	7	2.45	1.0603
	PeuSSR_149476	0.1	0.225	0.5661	0.6343	0.1573	12	2.1	1.3393
	PeuSSR_185039	0.42	0.558	0.2367	0.321	0.0987	11	4.3	2.2829
	PeuSSR_1063	0.751	0.743	-0.0003	0.0842	0.0845	25	6.55	2.7086
	PeuSSR_1065	0.052	0.494	0.9003	0.9231	0.229	9	3.3	0.8417
	PeuSSR_114	0.044	0.185	0.7472	0.9093	0.6413	4	1.75	0.1398
	PeuSSR_1158	0.381	0.442	0.1371	0.2342	0.1125	14	3.5	1.9722
	PeuSSR_124	0.164	0.239	0.3289	0.3989	0.1043	7	2.3	2.1469
	PeuSSR_1255	0.61	0.747	0.194	0.302	0.134	19	6	1.6157
	PeuSSR_1260	0.631	0.711	0.1037	0.2611	0.1756	15	5.8	1.1737
	PeuSSR_11	0.26	0.277	0.0616	0.1419	0.0856	22	3.2	2.6706
	PeuSSR_186	0.232	0.479	0.5259	0.6827	0.3307	18	3.75	0.506
	PeuSSR_190	0.097	0.409	0.7708	0.7989	0.1229	15	3.05	1.7842
	PeuSSR_264	0	0	-	-	-	1	1	-
	PeuSSR_279	0.858	0.899	0.054	0.0924	0.0406	52	11.05	5.9076
	Mean	0.357	0.525	0.3288	0.4288	0.149	19.333	4.767	1.4279
Ho, observed heterozygosity; He, expected heterozygosity; Fis, inbreeding coefficient at the population level; Fit, inbreeding coefficient at the total sample level; Fst, proportion of differentiation among populations; Nm, gene flow estimated from Nm=0.25*(1-Fst)/Fst; A, Effective number of alleles; Na, Observed number of alleles.
