# Supplementary material for: Genetic origin and composition of a natural hybrid poplar Populus × jrtyschensis from two distantly related species
Source: BMC Plant Biol. 2016 Apr 18;16:89. doi: 10.1186/s12870-016-0776-6 (PMC4836070; doi:10.1186/s12870-016-0776-6)
Supplement: Additional file 11: — Sample information for each population. (XLS 30 kb) [file 12870_2016_776_MOESM11_ESM.xls]

## Sheet: Sheet1
Additional file 7 Sample information of each population
PopID	Species	Latitude	Longitude	Altitude	Sample sizes	Individuals for SSR and rbcL	Individuals for nuclear genes
		(◦N)	(◦W)	(M)
Pn29	Populus nigra L.	47.3634	87.8226	562	21	21	10
Pn31	Populus nigra L.	46.7007	87.7198	562	12	12	5
Pn37	Populus nigra L.	47.263	88.2974	578	9	9	5
Pn47	Populus nigra L.	47.8465	88.1307	863	11	11	5
Pn54	Populus nigra L.	47.7219	86.8247	471	6	6	5
Pn57	Populus nigra L.	47.7628	87.0537	511	2	2	0
Pn59	Populus nigra L.	48.1452	86.3941	565	6	6	5
Pn66	Populus nigra L.	48.2685	85.6773	497	20	20	5
Pn70	Populus nigra L.	47.9989	85.6971	424	15	15	5
Pn76	Populus nigra L.	47.8852	86.1672	438	15	15	5
PnA	Populus nigra L.	47.3634	87.8226	503	24	24	0
Pj25	Populus×jrtyschensis Ch. Y. Yang	46.4924	88.5548	1103	8	8	5
Pj33	Populus×jrtyschensis Ch. Y. Yang	46.7007	87.7198	562	16	16	5
Pj36	Populus×jrtyschensis Ch. Y. Yang	47.263	88.2974	578	13	13	5
Pj43	Populus×jrtyschensis Ch. Y. Yang	47.5453	87.896	527	4	4	4
Pj46	Populus×jrtyschensis Ch. Y. Yang	47.8465	88.1307	863	20	20	5
Pj50	Populus×jrtyschensis Ch. Y. Yang	48.0687	87.1171	672	3	3	3
Pj52	Populus×jrtyschensis Ch. Y. Yang	47.7219	86.8247	471	21	21	6
Pj56	Populus×jrtyschensis Ch. Y. Yang	47.7628	87.0537	511	6	6	5
Pj60	Populus×jrtyschensis Ch. Y. Yang	48.1452	86.3941	565	21	21	5
Pj67	Populus×jrtyschensis Ch. Y. Yang	48.2685	85.6773	497	20	20	5
Pj71	Populus×jrtyschensis Ch. Y. Yang	47.9989	85.6971	424	15	15	5
Pj73	Populus×jrtyschensis Ch. Y. Yang	47.8852	86.1672	438	21	21	5
Pj81	Populus×jrtyschensis Ch. Y. Yang	46.4836	84.8914	873	2	2	2
PjA	Populus×jrtyschensis Ch. Y. Yang	47.3634	87.8226	510	45	45	5
Pl3	Populus laurifolia Ledeb.	43.6561	89.4854	1615	10	10	0
Pl6	Populus laurifolia Ledeb.	45.3485	90.7889	1761	10	10	0
Pl12	Populus laurifolia Ledeb.	46.8509	90.2932	1386	10	10	0
Pl20	Populus laurifolia Ledeb.	47.2465	89.9395	1274	10	10	0
Pl23	Populus laurifolia Ledeb.	46.3386	89.5379	810	9	9	0
Pl24	Populus laurifolia Ledeb.	46.4924	88.5548	660	10	10	5
Pl34	Populus laurifolia Ledeb.	46.7007	87.7198	562	10	10	5
Pl35	Populus laurifolia Ledeb.	47.263	88.2974	578	10	10	0
Pl41	Populus laurifolia Ledeb.	47.5453	87.896	527	9	9	0
Pl45	Populus laurifolia Ledeb.	47.8465	88.1307	863	10	10	5
Pl49	Populus laurifolia Ledeb.	48.0687	87.1171	672	9	9	5
Pl53	Populus laurifolia Ledeb.	47.7219	86.8247	471	10	10	0
Pl55	Populus laurifolia Ledeb.	47.7628	87.0537	511	10	10	5
Pl58	Populus laurifolia Ledeb.	48.1452	86.3941	565	9	9	5
Pl75	Populus laurifolia Ledeb.	47.8852	86.1672	438	10	10	5
Pl78	Populus laurifolia Ledeb.	47.3071	85.8153	1308	10	10	0
Pl80	Populus laurifolia Ledeb.	46.4836	84.8914	873	10	10	0
Pl82	Populus laurifolia Ledeb.	45.9393	82.6953	1100	10	10	0
Pl91	Populus laurifolia Ledeb.	43.2742	93.4593	2071	10	10	0
PlA	Populus laurifolia Ledeb.	47.3634	87.8226	518	23	23	5
